# Supplementary material for: Clinical and Economic Impact of a First Major Bleeding Event in Non-Anticoagulated Patients in Spain: A 3-Year Retrospective Observational Cohort Study
Source: J Clin Med. 2025 Feb 19;14(4):1377. doi: 10.3390/jcm14041377 (PMC11857060; doi:10.3390/jcm14041377)
Supplement: Supplementary file 1 [file jcm-14-01377-s001.zip]

Archive with 1 entries (1 files):
- jcm-3475797-supplementary.pdf
